# Supplementary material for: Taxonomic Organization of the Family Brucellaceae Based on a Phylogenomic Approach
Source: Front Microbiol. 2020 Jan 30;10:3083. doi: 10.3389/fmicb.2019.03083 (PMC7002325; doi:10.3389/fmicb.2019.03083)
Supplement: Supplementary file 5 [file Table_1.xlsx]

## Sheet: Table S1
	Supplementary Table 1: Information on genomes downloaded from the GenBank Assembly repository
	Species	Strain	Dataset 1	Dataset 2	Genbank Assembly identifier
	Afifella marina	DSM 2698	X		GCA_900102695.1
	Agrobacterium fabrum	C58	X		GCA_000092025.1
	Agrobacterium tumefaciens	Ach5	X	X	GCA_000971565.1
	Aquamicrobium aerolatum	DSM 21857	X	X	GCA_900113935.1
	Aurantimonas manganoxydans	SI85-9A1	X		GCA_000153465.1
	Bartonella henselae	Houston-1	X		GCA_000046705.1
	Bartonella quintana	Toulouse	X		GCA_000046685.1
	Bartonella taylorii	8TBB	X		GCA_000278295.1
	Bauldia litoralis	ATCC 35022	X		GCA_900104485.1
	Beijerinckia mobilis	UQM 1969	X		GCA_000745425.1
	Bradyrhizobium japonicum	USDA 6	X		GCA_000284375.1
	Caulobacter vibrioides	CB15	X		GCA_000006905.1
	Chelatococcus sambhunathii	DSM 18167	X		GCA_001418005.1
	Cohaesibacter marisflavi	CGMCC 1.9157	X		GCA_900115225.1
	Devosia chinhatensis	IPL18	X		GCA_000969445.1
	Ensifer sojae	CCBAU 05684	X		GCA_000261485.1
	Fulvimarina pelagi	HTCC2506	X		GCA_000153705.1
	Hyphomicrobium denitrificans	ATCC 51888	X		GCA_000143145.1
	Kaistia adipata	DSM 17808	X		GCA_000423225.1
	Liberibacter crescens	BT-1	X		GCA_000325745.1
	Lutibaculum baratangense	AMV1	X		GCA_000496075.1
	Maritalea myrionectae	DSM 19524	X		GCA_000423365.1
	Martelella endophytica	YC6887	X		GCA_000960975.1
	Mesorhizobium ciceri	WSM1271	X		GCA_000185905.1
	Mesorhizobium loti	NZP2037	X	X	GCA_001676765.1
	Methylobacterium nodulans	ORS 2060	X		GCA_000022085.1
	Methylobrevis pamukkalensis	PK2	X		GCA_001720135.1
	Methylocapsa acidiphila	B2	X		GCA_000427445.1
	Methyloceanibacter marginalis	R-67177	X		GCA_001723295.1
	Methylocella silvestris	BL2	X		GCA_000021745.1
	Methylocystis rosea	SV97	X		GCA_000372845.1
	Methyloligella halotolerans	VKM B-2706	X		GCA_001708935.1
	Methylorubrum populi	BJ001	X		GCA_000019945.1
	Microvirga flocculans	ATCC BAA-817	X		GCA_000518665.1
	Nitratireductor basaltis	RR3-28	X		GCA_001953055.1
	Oligotropha carboxidovorans	OM5	X		GCA_000218565.1
	Parvularcula bermudensis	HTCC2503	X		GCA_000152825.2
	Pleomorphomonas oryzae	DSM 16300	X		GCA_000422965.1
	Pseudorhodoplanes sinuspersici	RIPI110	X		GCA_002119765.1
	Rhizobium etli	CFN 42	X		GCA_000092045.1
	Roseospirillum parvum	930I	X		GCA_900100455.1
	Salinarimonas rosea	DSM 21201	X		GCA_000429045.1
	Sinorhizobium meliloti	1021	X	X	GCA_000006965.1
	Terasakiella pusilla	DSM 6293	X		GCA_000688235.1
	Xanthobacter autotrophicus	Py2	X		GCA_000017645.1
						Isolation source	Source type	Clinical	Metagenomic sp.
	Brucella abortus	544 (T)	X	X	GCA_000369945.1	human	human	X
	Brucella inopinata	BO1 (T)	X	X	GCA_000182725.1	human	human	X
	Brucella melitensis	16M (T)	X	X	GCA_000007125.1	goat	animal	X
	Brucella microti	CCM 4915 (T)	X	X	GCA_000022745.1	rodent	animal	X
	Brucella suis	1330 (T)	X	X	GCA_000223195.1	swine	animal	X
	Brucella vulpis	F60 (T)	X	X	GCA_900000005.1	fox	animal	X
	Brucella sp.	141012304		X	GCA_900095155.1	fish	animal	X
	Brucella sp.	09RB8471		X	GCA_001971625.1	frog	animal	X
	Brucella sp.	09RB8910		X	GCA_001971805.1	frog	animal	X
	Brucella sp.	10RB9215		X	GCA_900092405.1	frog	animal	X
	Brucella sp.	BO2		X	GCA_000177135.1	human	human
	Brucella sp.	NF 2653		X	GCA_000177155.1	frog	animal	X
	Ochrobactrum anthropi	60a		X	GCA_000409625.1	river water	environment
	Ochrobactrum anthropi	ATCC 49188 (T)	X	X	GCA_000017405.1	unknown	unknown
	Ochrobactrum anthropi	CTS-325		X	GCA_000251205.1	chromate plant	anthropized
	Ochrobactrum anthropi	DE2010		X	GCA_003325675.1	hypersaline microbial mats	environment
	Ochrobactrum anthropi	FRAF13		X	GCA_001575075.1	garden soil	anthropized
	Ochrobactrum anthropi	ML7		X	GCA_000878465.1	nematode from soil	environment
	Ochrobactrum anthropi	NCTC12168 (T)		X	GCA_900454235.1	unknown	unknown
	Ochrobactrum anthropi	OA_244		X	GCA_003937445.1	washroom sink of hospital	anthropized
	Ochrobactrum anthropi	OA_392		X	GCA_003937425.1	washroom sink of hospital	anthropized
	Ochrobactrum anthropi	OAB		X	GCA_000742955.1	unknown	unknown
	Ochrobactrum anthropi	UBA11634		X	GCA_003528245.1	subway metal/plastic	anthropized		X
	Ochrobactrum anthropi	UBA3888		X	GCA_002391935.1	subway metal/plastic	anthropized		X
	Ochrobactrum anthropi	UBA4550		X	GCA_002387885.1	subway metal/plastic	anthropized		X
	Ochrobactrum anthropi	UBA5925		X	GCA_002431065.1	subway wood	anthropized		X
	Ochrobactrum anthropi	UBA6689		X	GCA_002454835.1	subway metal	anthropized		X
	Ochrobactrum anthropi	UBA6743		X	GCA_002462635.1	subway metal	anthropized		X
	Ochrobactrum anthropi	UBA6763		X	GCA_002453395.1	subway metal	anthropized		X
	Ochrobactrum anthropi	UBA7245		X	GCA_002472885.1	subway metal	anthropized		X
	Ochrobactrum anthropi	UBA7489		X	GCA_002477165.1	subway wood	anthropized		X
	Ochrobactrum anthropi	UBA809		X	GCA_002296345.1	subway metal/plastic	anthropized		X
	Ochrobactrum anthropi	W13P3		X	GCA_000585655.1	hydrocarbon contaminated soil	anthropized
	Ochrobactrum cytisi	IPA7.2	X	X	GCA_001876955.1	potato	plant rhizosphere
	Ochrobactrum gallinifaecis	ISO 196 (T)	X	X	GCA_006476605.1	chicken faeces	animal
	Ochrobactrum grignonense	OgA9a (T)	X	X	GCA_002252505.1	soil	environment
	Ochrobactrum haematophilum	CCUG 38531 (T)	X	X	GCA_005938105.1	blood	human
	Ochrobactrum haematophilum	FI11154		X	GCA_900243435.1	fermented millet	anthropized
	Ochrobactrum haematophilum	L1Suc		X	GCA_003550135.1	switchgrass or tobacco	plant rhizosphere
	Ochrobactrum intermedium	229E		X	GCA_000472165.1	stomach biopsy	human
	Ochrobactrum intermedium	2745-2		X	GCA_000612245.1	water from oil field	anthropized
	Ochrobactrum intermedium	BP8.5		X	GCA_003852825.1	landfill	anthropized		X
	Ochrobactrum intermedium	KCJK1738		X	GCA_001641495.1	cow feces	animal
	Ochrobactrum intermedium	LMG 3301 (T)	X	X	GCA_000182645.1	human blood	human
	Ochrobactrum intermedium	M86		X	GCA_000332835.1	gastric biopsy	human
	Ochrobactrum intermedium	M86		X	GCA_001996385.1	gastric biopsy	human
	Ochrobactrum intermedium	NCTC12171 (T)		X	GCA_900454225.1	human blood	human
	Ochrobactrum intermedium	SA148		X	GCA_001917355.1	desert soil	environment
	Ochrobactrum intermedium	T		X	GCA_001637305.1	electronic waste site	anthropized
	Ochrobactrum intermedium	UBA2471		X	GCA_002342125.1	subway wood	anthropized		X
	Ochrobactrum lupini	LUP21 (T)	X	X	GCA_002252535.1	lupin	plant rhizosphere
	Ochrobactrum oryzae	OA447		X	GCA_002943495.1	bacteremia	human	X
	Ochrobactrum pecoris	08RB2639 (T)	X	X	GCA_006376675.1	sheep lymph node	animal	X
	Ochrobactrum pituitosum	AA2		X	GCA_002025625.1	maize	plant rhizosphere
	Ochrobactrum pituitosum	BU72		X	GCA_002803535.1	hydrocarbon contaminated sediment	anthropized
	Ochrobactrum pituitosum	CCUG 50899 (T)	X	X	GCA_003049685.2	industrial environment	anthropized
	Ochrobactrum pseudogrignonense	CCUG 30717 (T)	X	X	GCA_002252525.1	human blood	human
	Ochrobactrum pseudogrignonense	K8		X	GCA_001652485.1	tropical soil	environment
	Ochrobactrum pseudogrignonense	MYb37		X	GCA_002979295.1	C. elegans from rotting apple	environment
	Ochrobactrum pseudogrignonense	MYb58		X	GCA_002975235.1	C. elegans from rotting apple	environment
	Ochrobactrum pseudogrignonense	MYb70		X	GCA_002979215.1	C. elegans from rotting apple	environment
	Ochrobactrum quorumnocens	A44 (T)	X	X	GCA_002278035.1	potato	plant rhizosphere
	Ochrobactrum rhizosphaerae	PR17 (T)	X	X	GCA_002252475.1	potato	plant rhizosphere
	Ochrobactrum rhizosphaerae	SJY1		X	GCA_000559065.1	water	environment
	Ochrobactrum thiophenivorans	DSM 7216 (T)	X	X	GCA_002252445.1	wastewater	anthropized
	Ochrobactrum thiophenivorans	MYb6		X	GCA_002979335.1	C. elegans from rotting apple	environment
	Ochrobactrum sp.	23A/997/2015		X	GCA_002808625.1	columba throat	animal
	Ochrobactrum sp.	27A/999/2015		X	GCA_002808595.1	chicken throat	animal
	Ochrobactrum sp.	3-3		X	GCA_003332115.1	grove soil	environment
	Ochrobactrum sp.	30A/1000/2015		X	GCA_002808585.1	chicken throat	animal
	Ochrobactrum sp.	689/2009		X	GCA_002808565.1	columba throat	animal
	Ochrobactrum sp.	695/2009		X	GCA_002808545.1	duck throat	animal
	Ochrobactrum sp.	715/2009		X	GCA_002808515.1	chicken throat	animal
	Ochrobactrum sp.	720/2009		X	GCA_002808495.1	chicken throat	animal
	Ochrobactrum sp.	721/2009		X	GCA_002808025.1	chicken throat	animal
	Ochrobactrum sp.	AV		X	GCA_004011925.1	activated sludge	anthropized
	Ochrobactrum sp.	BH3		X	GCA_004341145.1	C. elegans microbiome	environment
	Ochrobactrum sp.	BO-7		X	GCA_003664555.1	soil (no more information)	environment
	Ochrobactrum sp.	CDB2		X	GCA_000344725.1	cattle tick	environment
	Ochrobactrum sp.	CGA5		X	GCA_006345815.1	reservoir water	environment
	Ochrobactrum sp.	CPD-03		X	GCA_005930505.1	paddy field	environment
	Ochrobactrum sp.	DDT2		X	GCA_003702725.1	cotton field	environment
	Ochrobactrum sp.	EGD-AQ16		X	GCA_000465835.2	desert soil	environment
	Ochrobactrum sp.	LCB8		X	GCA_006376685.1	crickets (no more precision)	environment
	Ochrobactrum sp.	LP_5_YM		X	GCA_004368705.1	endophytic community	plant rhizosphere
	Ochrobactrum sp.	MH181795		X	GCA_003725855.1	river water (Beijing)	environment
	Ochrobactrum sp.	MYb14		X	GCA_002979395.1	C. elegans from rotting apple	environment
	Ochrobactrum sp.	MYb15		X	GCA_002979375.1	C. elegans from rotting apple	environment
	Ochrobactrum sp.	MYb18		X	GCA_002979315.1	C. elegans from rotting apple	environment
	Ochrobactrum sp.	MYb19		X	GCA_002975195.1	C. elegans from rotting apple	environment
	Ochrobactrum sp.	MYb29		X	GCA_002979345.1	C. elegans from rotting apple	environment
	Ochrobactrum sp.	MYb49		X	GCA_002975255.1	C. elegans from rotting apple	environment
	Ochrobactrum sp.	MYb68		X	GCA_002979225.1	C. elegans from rotting apple	environment
	Ochrobactrum sp.	MYb71		X	GCA_002975205.1	C. elegans from rotting apple	environment
	Ochrobactrum sp.	P6BS-III		X	GCA_002016635.1	glyphosate-treated soil	environment
	Ochrobactrum sp.	POC9		X	GCA_003176975.1	raw sewage	anthropized
	Ochrobactrum sp.	UBA3110		X	GCA_002365515.1	subway metal/plastic	anthropized		X
	Ochrobactrum sp.	UBA7634		X	GCA_002483905.1	subway metal/plastic	anthropized		X
	Ochrobactrum sp.	UBA8664		X	GCA_003523145.1	subway metal/plastic	anthropized		X
	Ochrobactrum sp.	UNC390CL2Tsu3S39		X	GCA_000712085.1	A. thaliana	plant rhizosphere
	Pseudochrobactrum asaccharolyticum	DSM 25619 (T)	X	X	GCA_003314995.1	knee aspirate	human
	Pseudochrobactrum sp.	AO18b		X	GCA_000409565.1	cow rumen	animal
	Pseudochrobactrum sp.	B5		X	GCA_001939785.1	contaminated sea water	anthropized
	Falsochrobactrum ovis	DSM 26720 (T)	X	X	GCA_003259955.1	sheep placenta	animal	X
	Falsochrobactrum shanghaiense	HN4 (T)	X	X	GCA_003149535.1	paddy field soil	environment
	Mycoplana dimorpha	DSM 7138	X		GCA_003046475.1	/	/
	Brucellaceae bacterium	UBA2630		X	GCA_002359875.1	subway metal/plastic	anthropized		X
	Brucellaceae bacterium	UBA6728		X	GCA_002454055.1	deep-sea sponge	environment		X
	Brucellaceae bacterium	UBA6738		X	GCA_002453855.1	deep-sea sponge	environment		X
	Brucellaceae bacterium	UBA6749		X	GCA_002453635.1	subway metal/plastic	anthropized		X
	Brucellaceae bacterium	UBA688		X	GCA_002298235.1	subway wood	anthropized		X
	Brucellaceae bacterium	UBA7531		X	GCA_002476875.1	subway metal/plastic	anthropized		X
	Brucellaceae bacterium	VT-16-1752		X	GCA_003860205.1	saliva	human
