# Supplementary material for: Taxonomic Organization of the Family Brucellaceae Based on a Phylogenomic Approach
Source: Front Microbiol. 2020 Jan 30;10:3083. doi: 10.3389/fmicb.2019.03083 (PMC7002325; doi:10.3389/fmicb.2019.03083)
Supplement: Supplementary file 6 [file Table_2.xlsx]

## Sheet: Table S2
	Supplementary Table 2: Information on genomes sequenced for the present study. Genome sequences can be accessed from the NCBI BioProject PRJNA573682.
	Species	Strain	Dataset 1	Dataset 2	Genbank Assembly identifier	Isolation source	Source type	Clinical
	Ochrobactrum anthropi	ALM4		X	GCA_008932905.1	soil	environment
	Ochrobactrum anthropi	CCM 4352		X	GCA_008932885.1	pasteurized milk	anthropized
	Ochrobactrum anthropi	CCUG 12415		X	GCA_008932875.1	unknown	unknown
	Ochrobactrum anthropi	CCUG 25934		X	GCA_008932825.1	cerebrospinal fluid	human	X
	Ochrobactrum anthropi	CCUG 33786		X	GCA_008932835.1	human blood	human	X
	Ochrobactrum anthropi	CCUG 34461		X	GCA_008932815.1	trachea	human	X
	Ochrobactrum anthropi	DSM 14396		X	GCA_008932785.1	agricultural soil	environment
	Ochrobactrum anthropi	LMG 2136		X	GCA_008932765.1	sewage plant	anthropized
	Ochrobactrum anthropi	LMG 3298		X	GCA_008932745.1	blood	human	X
	Ochrobactrum anthropi	LMG 3307		X	GCA_008932725.1	hemodialysis appartus	anthropized
	Ochrobactrum anthropi	LMG 3313		X	GCA_008932705.1	vagina	human
	Ochrobactrum anthropi	LMG 3329		X	GCA_008932685.1	abscess	human
	Ochrobactrum anthropi	LMG 3333		X	GCA_008932675.1	blood culture	human
	Ochrobactrum anthropi	LMG 34		X	GCA_008932625.1	pleural fluid	human	X
	Ochrobactrum anthropi	LMG 371		X	GCA_008932635.1	sputum	human
	Ochrobactrum anthropi	LMG 5140		X	GCA_008932615.1	cattle-dip tray	anthropized
	Ochrobactrum anthropi	LMG 7991		X	GCA_008932585.1	denitrification reactor	anthropized
	Ochrobactrum intermedium	CCM 7036		X	GCA_008932575.1	phlebotomine sand fly	environment
	Ochrobactrum intermedium	CCUG 39736		X	GCA_008932555.1	blood	human	X
	Ochrobactrum intermedium	LMG 379		X	GCA_008932505.1	ear	human
	Ochrobactrum intermedium	OiC8-6		X	GCA_008932485.1	soil	environment
	Ochrobactrum intermedium	TD30		X	GCA_008932495.1	Industrial environment	anthropized
	Ochrobactrum intermedium	TM73		X	GCA_008932475.1	Industrial environment	anthropized
	Ochrobactrum lupini	LUP23		X	GCA_008932385.1	lupin	plant rhizosphere
	Ochrobactrum pseudintermedium	CCUG 34735	X	X	GCA_008932435.1	water	environment
	Ochrobactrum pseudogrignonense	CCUG 43892		X	GCA_008932425.1	discolored amniotic fluid	human
	Ochrobactrum sp.	Kaboul		X	GCA_008932375.1	human	human	X
	Ochrobactrum sp.	LMG 5442		X	GCA_008932395.1	throat	human
	Ochrobactrum tritici	LMG 18957 (T)	X	X	GCA_008932295.1	wheat	plant rhizosphere
	Ochrobactrum tritici	LMG 401		X	GCA_008932275.1	cervix	human
	Ochrobactrum tritici	TA93		X	GCA_008932285.1	Industrial environment	anthropized
	Ochrobactrum tritici	WS1830		X	GCA_008932305.1	wheat	plant rhizosphere
